# Supplementary material for: Wide-Field Choroidal Thickness Analysis after Half-Fluence Photodynamic Therapy Combined with Intravitreal Aflibercept Injection in Pachychoroid Neovasculopathy
Source: J Clin Med. 2024 Mar 11;13(6):1608. doi: 10.3390/jcm13061608 (PMC10971741; doi:10.3390/jcm13061608)
Supplement: Supplementary file 1 [file jcm-13-01608-s001.zip]

Archive with 1 entries (1 files):
- jcm-2868884-supplementary.pdf
